# Supplementary material for: Modulation of ADAM17 Levels by Pestiviruses Is Species-Specific
Source: Viruses. 2024 Oct 2;16(10):1564. doi: 10.3390/v16101564 (PMC11512297; doi:10.3390/v16101564)
Supplement: Supplementary file 1 [file viruses-16-01564-s001.zip]

Archive with 3 entries (3 files):
- SupplementaryFigureS1.png
- SupplementaryFigureS2.png
- SupplementaryFigureS3.png
